# Supplementary material for: Analysis of influencing factors for cognitive impairment in children with self-limited epilepsy with centrotemporal spikes
Source: Front Neurol. 2026 Jan 15;17:1681841. doi: 10.3389/fneur.2026.1681841 (PMC12852419; doi:10.3389/fneur.2026.1681841)
Supplement: Supplementary file 1 [file Table_1.xlsx]

## Sheet: Sheet1
GROUP	IL_6	TNF_α	NSE	性别	父母受教育程度	年龄	起病年龄	发作类型	发作频率	是否服用抗癫痫药物	波幅	放电指数	放电部位
1	29.26	34.76	14.81	男	1	9	5	1	0	0	16	1	1
1	23.92	38.66	16.94	男	0	8	6	0	1	0	14	1	1
1	41.28	32.18	19.49	男	0	14	8	1	1	1	14	0	1
1	22.4	44.18	13.02	男	0	11	7	1	0	1	13	0	1
1	41	37.01	14.99	男	0	9	5	0	0	1	9	1	1
1	35.57	30.77	13.87	男	0	12	7	0	1	0	16	1	1
1	33.54	37.59	13.72	男	1	15	6	1	1	1	11	0	1
1	37.5	40.06	17.8	男	0	9	7	1	0	1	17	1	0
1	40.31	37.32	10.24	男	0	10	6	1	0	0	11	0	1
1	20.88	47.62	13.53	男	0	8	6	0	0	0	13	0	1
1	35.57	37.14	13.65	男	1	10	5	1	0	1	17	0	1
1	24.07	37.65	11.44	男	0	10	6	1	0	0	16	0	1
1	50.61	39.37	14.99	男	1	9	7	0	0	1	12	1	1
1	25.85	35.25	20.76	男	1	12	6	0	1	0	15	1	0
1	31.74	32.27	14.65	男	0	11	7	1	1	0	14	0	1
1	24	47.99	13.44	男	0	11	8	1	0	1	15	0	1
1	35.97	47.18	11	男	1	12	7	0	0	1	13	1	1
1	50.15	50.71	16.12	男	1	11	5	1	1	1	19	1	1
1	32.45	49.13	18.96	男	0	11	4	1	1	0	16	0	1
1	30.99	33.46	15.2	女	0	9	6	1	0	1	18	1	1
1	37.46	48.58	13.34	女	0	12	6	0	0	1	13	0	1
1	34.44	42.3	18	女	1	9	7	1	0	0	14	0	1
1	39.32	35.5	11.83	女	0	9	5	1	0	1	11	0	1
1	35.69	44.39	17.25	女	0	12	7	0	1	1	18	0	0
1	38.07	33.58	16.03	女	1	11	8	0	1	0	15	1	1
1	40.08	40.07	17.65	女	0	8	7	1	0	0	11	1	1
1	26.83	38.07	15.06	女	1	10	8	1	0	1	16	0	1
1	32.53	26.01	12.24	女	0	10	7	0	1	1	16	0	1
1	38.61	40.93	13.33	女	0	9	8	0	1	1	15	1	1
1	33.83	44.59	15.7	女	1	11	6	1	0	0	18	1	1
1	36.43	48.43	17.02	女	0	10	7	1	1	1	15	0	1
1	43.06	43.46	14.1	女	0	7	3	0	1	1	14	1	0
1	27.5	46.69	12.51	女	1	11	7	1	0	0	17	0	1
1	38.28	52.06	16.13	女	0	9	5	1	0	0	18	1	1
1	32.98	45.01	13.35	女	1	10	4	0	0	0	17	0	1
0	31.4	36.09	10.75	男	0	10	8	1	0	1	13	0	1
0	34.86	30.94	14.34	男	0	13	7	1	0	0	16	0	1
0	31.73	33.4	14.55	男	0	10	7	0	1	1	14	0	1
0	32.83	35.57	8.61	男	0	14	9	1	0	0	7	1	1
0	24.17	21.6	14.24	男	0	8	6	1	0	1	15	0	0
0	35.72	25.33	8.02	男	0	11	5	1	1	1	13	0	1
0	19.92	39	14.53	男	1	13	6	0	0	0	15	0	1
0	34.02	28.28	10.76	男	0	12	5	1	1	1	14	1	1
0	23.94	30.49	13.86	男	0	10	8	1	1	1	9	0	1
0	27.57	31.68	12.52	男	1	8	6	0	0	0	8	0	1
0	35.26	31.11	11.58	男	0	10	8	0	0	0	13	1	1
0	35.81	31.13	11.34	男	0	9	8	1	0	0	13	0	1
0	26.6	46.29	9.81	男	0	14	8	0	0	1	12	0	1
0	31.38	36.64	10.49	男	1	12	8	1	0	0	16	1	1
0	28.8	32.87	10.69	男	0	9	8	1	1	1	7	1	1
0	35.27	36.48	11.11	男	0	9	7	1	0	0	11	0	1
0	36.15	33.75	13.83	男	0	8	6	0	0	1	15	0	1
0	28.96	20.01	14.79	男	1	10	9	1	0	1	14	0	0
0	23.23	20.48	11.24	男	0	14	11	1	1	0	8	0	1
0	29	19.03	10.19	男	1	10	9	0	0	1	14	0	1
0	28.23	20.8	13.02	男	1	12	10	1	1	1	14	0	1
0	22.49	33.87	10.76	男	0	7	6	0	1	0	17	0	1
0	19.88	32.97	10.17	男	0	10	8	1	1	0	15	1	1
0	26.38	32.93	9.49	男	0	9	7	1	0	1	11	0	1
0	24.94	25.71	14.37	男	1	11	9	0	0	0	17	0	1
0	35.02	28.48	8.69	男	0	9	4	1	0	1	17	0	1
0	20.04	33.76	9.09	男	1	12	10	1	0	0	10	0	1
0	31.03	37.71	14.52	男	0	11	9	0	1	1	9	0	1
0	17.89	40.12	10.39	男	0	11	8	1	0	1	11	0	1
0	24.12	40.43	12.02	男	0	13	7	1	0	0	16	0	1
0	17.21	37	11.18	男	0	9	6	0	1	1	14	0	1
0	22.78	35.52	11.46	男	1	6	5	0	0	1	15	0	1
0	18.51	30.13	12.39	女	1	14	7	1	1	0	15	0	1
0	19.75	40.79	14.16	女	1	11	8	1	0	0	16	0	1
0	12.83	33.32	11.71	女	0	10	8	0	1	0	15	0	1
0	26.56	36.41	10.74	女	0	12	7	1	0	0	15	0	1
0	16.25	40.67	14.84	女	1	13	10	1	0	0	9	0	1
0	21.22	40.48	9.98	女	0	9	7	0	0	1	13	0	1
0	23.26	26.43	11.98	女	0	14	9	1	0	0	13	1	1
0	23.31	40.58	10.52	女	1	10	7	1	0	1	18	1	1
0	25.53	40.39	14.49	女	0	8	7	0	0	0	14	0	1
0	26.82	26.09	14.08	女	0	10	7	1	1	0	11	1	1
0	29.48	28.94	14.37	女	0	13	8	1	0	0	17	0	1
0	28.5	31.89	14.79	女	1	12	8	0	0	1	13	0	1
0	19.11	28.38	9.72	女	0	11	10	1	1	0	13	0	1
0	20.86	27.25	14.72	女	0	14	8	1	0	0	17	0	1
0	17.93	36.64	10.39	女	0	9	6	0	1	0	12	0	0
0	23.03	31.36	10.36	女	1	8	7	1	0	0	15	0	1
0	27.44	20.74	10.2	女	0	10	8	1	1	0	16	0	1
0	25.2	29.26	12.54	女	0	11	9	1	0	0	14	0	1
0	17.21	27.7	10.99	女	1	11	7	1	0	0	17	0	1
0	18.72	26.56	8.52	女	1	12	8	0	0	1	11	0	1
0	25.82	28.09	9.08	女	0	15	8	1	0	0	18	0	1
0	23.26	37.29	12.64	女	0	12	7	1	0	1	16	0	1
0	25.35	34.7	11.26	女	0	11	8	0	0	0	18	0	1
0	23.25	30.64	11.2	女	0	12	8	1	0	0	14	0	1
0	27.34	37.44	11.41	女	0	10	6	1	0	1	17	0	1
0	28.39	31.36	11.35	女	0	9	6	0	0	0	11	0	1
0	19.61	32.35	8.29	女	0	11	7	1	1	1	10	1	0
0	29.65	29.31	9.19	女	0	12	5	1	0	0	15	1	1
0	17.56	34.81	9.6	女	0	9	8	1	0	1	6	0	1
0	24.22	21.62	8.61	女	0	8	6	0	1	0	11	0	1
0	19.94	31.4	10.63	女	0	9	6	1	0	1	13	0	1
0	25.85	38.02	9.84	女	0	9	7	1	1	1	14	0	1
0	20.6	34.22	14.35	女	0	11	6	0	0	0	11	0	1
0	16.32	21.71	9.56	女	0	13	9	1	0	1	16	0	1
0	20.18	36.5	11.28	女	0	8	6	1	0	1	15	1	1
0	18.38	26.22	12.55	女	0	12	6	0	0	0	10	0	0
0	25.17	26.78	10.51	女	0	12	5	1	0	0	15	0	1
0	28.75	22.77	11.6	女	0	12	7	1	0	0	15	1	1
0	24.96	37.61	10.92	女	0	7	4	1	0	0	17	0	1

## Sheet: 赋值
	父母受教育程度
	高中及以下=1
	大专及以上=0
	发作类型
	局灶性发作=1
	全面性发作=0
	发作频率
	＞5次/月=1
	≤5次/月=0
	服用抗癫痫药物
	是=1
	否=0
	放电部位
	中央颞区=1
	中央颞区以外=0
	放电指数
	＞10%=1
	≤10%=0

## Sheet: t检验
	群組統計資料
	GROUP		N	平均數	標準偏差	標準錯誤平均值
	IL_6	1	35	34.3477	7.13162	1.20546
		0	71	25.1092	5.65608	0.671253
	TNF_α	1	35	40.5706	6.40239	1.0822
		0	71	31.7792	6.08789	0.7225
	NSE	1	35	14.9189	2.46964	0.417445
		0	71	11.5179	1.94533	0.230868
	起病年龄	1	35	6.25714	1.24482	0.210413
		0	71	7.30986	1.45986	0.173253
	波幅	1	35	14.7714	2.43849	0.41218
		0	71	13.507	2.90258	0.344472
	年龄	1	35	10.2571	1.68633	0.285041
		0	71	10.6761	1.99839	0.237165
	獨立樣本檢定
			Levene 的變異數相等測試		針對平均值是否相等的 t 測試
			F	顯著性	T	df	顯著性 （雙尾）	平均差異	標準誤差	95% 差異數的信賴區間
										下限	上限
	IL_6	採用相等變異數	1.53246	0.218531	7.24121	104	7.98558e-11	9.23856	1.27583	6.70854	11.7686
		不採用相等變異數			6.6958	55.7505	1.12079e-08	9.23856	1.37975	6.47431	12.0028
	TNF_α	採用相等變異數	0.416228	0.520246	6.87394	104	4.76258e-10	8.79142	1.27895	6.25521	11.3276
		不採用相等變異數			6.75631	64.8096	4.7211e-09	8.79142	1.30122	6.19256	11.3903
	NSE	採用相等變異數	2.13463	0.14702	7.72741	104	7.21019e-12	3.40097	0.440118	2.5282	4.27374
		不採用相等變異數			7.12942	55.4595	2.22014e-09	3.40097	0.477033	2.44515	4.35679
	起病年龄	採用相等變異數	1.0284	0.312889	-3.65851	104	0.000400252	-1.05272	0.287745	-1.62333	-0.482107
		不採用相等變異數			-3.86229	78.2588	0.000230061	-1.05272	0.272563	-1.59532	-0.510114
	波幅	採用相等變異數	1.24803	0.266503	2.21854	104	0.0286918	1.26439	0.569919	0.134216	2.39456
		不採用相等變異數			2.35379	79.2928	0.0210597	1.26439	0.537171	0.195235	2.33354
	年龄	採用相等變異數	2.35619	0.127824	-1.0664	104	0.288711	-0.418913	0.392828	-1.19791	0.36008
		不採用相等變異數			-1.12974	78.9842	0.262004	-0.418913	0.370804	-1.15698	0.319156
