# Supplementary material for: Analysis of influencing factors for cognitive impairment in children with self-limited epilepsy with centrotemporal spikes
Source: Front Neurol. 2026 Jan 15;17:1681841. doi: 10.3389/fneur.2026.1681841 (PMC12852419; doi:10.3389/fneur.2026.1681841)
Supplement: Supplementary file 2 [file Table_2.xlsx]

## Sheet: Sheet1
GROUP	IL_6	TNF_α	NSE	联合	波幅	放电指数	联合2
1	29.26	34.76	14.81	0.12	16	1	0.56
1	23.92	38.66	16.94	-0.93	14	1	0.2
1	41.28	32.18	19.49	6.28	14	0	-1.15
1	22.4	44.18	13.02	-0.24	13	0	-1.33
1	41	37.01	14.99	4.36	9	1	-0.7
1	35.57	30.77	13.87	-0.01	16	1	0.56
1	33.54	37.59	13.72	1.44	11	0	-1.68
1	37.5	40.06	17.8	6.4	17	1	0.73
1	40.31	37.32	10.24	-0.71	11	0	-1.68
1	20.88	47.62	13.53	-0.79	13	0	-1.33
1	35.57	37.14	13.65	1.83	17	0	-0.61
1	24.07	37.65	11.44	-2.98	16	0	-0.79
1	50.61	39.37	14.99	7.88	12	1	-0.16
1	25.85	35.25	20.76	3.73	15	1	0.38
1	31.74	32.27	14.65	-0.06	14	0	-1.15
1	24	47.99	13.44	-0.82	15	0	-0.97
1	35.97	47.18	11	-1.13	13	1	0.02
1	50.15	50.71	16.12	12.15	19	1	1.09
1	32.45	49.13	18.96	8.65	16	0	-0.79
1	30.99	33.46	15.2	0.51	18	1	0.91
1	37.46	48.58	13.34	5.74	13	0	-1.33
1	34.44	42.3	18	6.37	14	0	-1.15
1	39.32	35.5	11.83	1.04	11	0	-1.68
1	35.69	44.39	17.25	6.83	18	0	-0.43
1	38.07	33.58	16.03	3.21	15	1	0.38
1	40.08	40.07	17.65	7.04	11	1	-0.34
1	26.83	38.07	15.06	0.65	16	0	-0.79
1	32.53	26.01	12.24	-3.6	16	0	-0.79
1	38.61	40.93	13.33	3.66	15	1	0.38
1	33.83	44.59	15.7	5.2	18	1	0.91
1	36.43	48.43	17.02	8.14	15	0	-0.97
1	43.06	43.46	14.1	6.31	14	1	0.2
1	27.5	46.69	12.51	1.65	17	0	-0.61
1	38.28	52.06	16.13	9.15	18	1	0.91
1	32.98	45.01	13.35	3.33	17	0	-0.61
0	31.4	36.09	10.75	-1.87	13	0	-1.33
0	34.86	30.94	14.34	0.19	16	0	-0.79
0	31.73	33.4	14.55	0.22	14	0	-1.15
0	32.83	35.57	8.61	-3.22	7	1	-1.06
0	24.17	21.6	14.24	-5.9	15	0	-0.97
0	35.72	25.33	8.02	-6.04	13	0	-1.33
0	19.92	39	14.53	-1.45	15	0	-0.97
0	34.02	28.28	10.76	-3.56	14	1	0.2
0	23.94	30.49	13.86	0.46	9	0	-2.04
0	27.57	31.68	12.52	0.34	8	0	-2.22
0	35.26	31.11	11.58	-1.7	13	1	0.02
0	35.81	31.13	11.34	0.71	13	0	-1.33
0	26.6	46.29	9.81	-0.75	12	0	-1.5
0	31.38	36.64	10.49	-1.9	16	1	0.56
0	28.8	32.87	10.69	0.68	7	1	-1.06
0	35.27	36.48	11.11	-0.36	11	0	-1.68
0	36.15	33.75	13.83	1.07	15	0	-0.97
0	28.96	20.01	14.79	0.61	14	0	-1.15
0	23.23	20.48	11.24	0.77	8	0	-2.22
0	29	19.03	10.19	-8.34	14	0	-1.15
0	28.23	20.8	13.02	-5.89	14	0	-1.15
0	22.49	33.87	10.76	-5.13	17	0	-0.61
0	19.88	32.97	10.17	-6.61	15	1	0.38
0	26.38	32.93	9.49	-5.25	11	0	-1.68
0	24.94	25.71	14.37	-4.29	17	0	-0.61
0	35.02	28.48	8.69	-4.75	17	0	-0.61
0	20.04	33.76	9.09	-7.12	10	0	-1.86
0	31.03	37.71	14.52	1.35	9	0	-2.04
0	17.89	40.12	10.39	-4.78	11	0	-1.68
0	24.12	40.43	12.02	-1.66	16	0	-0.79
0	17.21	37	11.18	-5.36	14	0	-1.15
0	22.78	35.52	11.46	-4.01	15	0	-0.97
0	18.51	30.13	12.39	-6.24	15	0	-0.97
0	19.75	40.79	14.16	-1.22	16	0	-0.79
0	12.83	33.32	11.71	-7.39	15	0	-0.97
0	26.56	36.41	10.74	-3.17	15	0	-0.97
0	16.25	40.67	14.84	-1.76	9	0	-2.04
0	21.22	40.48	9.98	-4.01	13	0	-1.33
0	23.26	26.43	11.98	-6.34	13	1	0.02
0	23.31	40.58	10.52	-2.97	18	1	0.91
0	25.53	40.39	14.49	0.58	14	0	-1.15
0	26.82	26.09	14.08	-3.85	11	1	-0.34
0	29.48	28.94	14.37	-1.97	17	0	-0.61
0	28.5	31.89	14.79	-1.01	13	0	-1.33
0	19.11	28.38	9.72	-8.61	13	0	-1.33
0	20.86	27.25	14.72	-4.73	17	0	-0.61
0	17.93	36.64	10.39	-5.86	12	0	-1.5
0	23.03	31.36	10.36	-6.06	15	0	-0.97
0	27.44	20.74	10.2	-8.24	16	0	-0.79
0	25.2	29.26	12.54	-4.47	14	0	-1.15
0	17.21	27.7	10.99	-8.42	17	0	-0.61
0	18.72	26.56	8.52	-10.19	11	0	-1.68
0	25.82	28.09	9.08	-7.24	18	0	-0.43
0	23.26	37.29	12.64	-2.43	16	0	-0.79
0	25.35	34.7	11.26	-3.67	18	0	-0.43
0	23.25	30.64	11.2	-5.6	14	0	-1.15
0	27.34	37.44	11.41	-2.13	17	0	-0.61
0	28.39	31.36	11.35	-3.78	11	0	-1.68
0	19.61	32.35	8.29	-8.29	10	1	-0.52
0	29.65	29.31	9.19	-5.67	15	1	0.38
0	17.56	34.81	9.6	-7.13	6	0	-2.58
0	24.22	21.62	8.61	-10.08	11	0	-1.68
0	19.94	31.4	10.63	-6.74	13	0	-1.33
0	25.85	38.02	9.84	-3.55	14	0	-1.15
0	20.6	34.22	14.35	-2.89	11	0	-1.68
0	16.32	21.71	9.56	-11.63	16	0	-0.79
0	20.18	36.5	11.28	-4.59	15	1	0.38
0	18.38	26.22	12.55	-7.39	10	0	-1.86
0	25.17	26.78	10.51	-6.77	15	0	-0.97
0	28.75	22.77	11.6	-6.18	15	1	0.38
0	24.96	37.61	10.92	-3.13	17	0	-0.61
